# Supplementary material for: A Perspective of the Epidemiology of Rabies in South Africa, 1998–2019
Source: Trop Med Infect Dis. 2024 May 22;9(6):122. doi: 10.3390/tropicalmed9060122 (PMC11209162; doi:10.3390/tropicalmed9060122)
Supplement: Supplementary file 1 [file tropicalmed-09-00122-s001.zip]

Archive with 1 entries (1 files):
- tropicalmed-3003010-supplementary.pdf
